# Supplementary material for: Anti-osteoporotic effects of mixed compositions of extracellular polymers isolated from Aureobasidium pullulans and Textoria morbifera in ovariectomized mice
Source: BMC Complement Altern Med. 2018 Nov 6;18:295. doi: 10.1186/s12906-018-2362-y (PMC6220464; doi:10.1186/s12906-018-2362-y)
Supplement: Supplementary file 1 — Raw data on body weight gain in sham-operated and OVX mice. OVX: Bilateral ovariectomy; RES: Risedronate sodium; EAP: Exopolymers purified from A. pullulans SM2001; TM: T. morbifera leaf extracts; (EAP:TM): Mixed formula consisted of EAP and TM (g/g). Values are expressed mean ± S.D. of eight mice. *All animals were overnight fasted. (XLSX 12 kb) [file 12906_2018_2362_MOESM1_ESM.xlsx]

## Sheet: Sheet1
ANOVA-EAP	NS	NS	NS	NS	NS	NS	NS	NS	NS	NS	NS	NS	NS
ANOVA-TM	NS	NS	NS	NS	NS	NS	NS	NS	NS	NS	NS	NS	NS
EAP:TM 9:1 200 mg/kg
ANIMALS	Day -1	OVX*	OVX 34	Day 0*	Day 1	Day 7	Day 14	Day 21	Day 28	Day 34	Day 35*	Gains OVX	Gains	: (day 0~35)
1	30.9	26.7	37.7	34.3	37.3	37.3	38.6	37.1	36.4	36.2	33.7	7.6	-0.6
2	33.3	28.8	41.7	38.1	41.7	41.8	42.1	41.3	42.3	42.4	39.1	9.3	1
3	33	27.8	36	32	35	35	37.2	38	36.7	37.4	33.3	4.2	1.3
4	30.2	26.6	41.6	38.1	41.4	39.3	39.6	38.3	38.8	40.2	37.2	11.5	-0.9
5	32	26.6	35.8	32.5	34.7	35.3	35.9	35.5	35.5	35.9	32.6	5.9	0.1
6	30.4	26.7	34.6	31.1	35.2	34.7	35.6	36.4	37	37.8	34.4	4.4	3.3
7	27.9	23.4	34.9	31.6	34.6	34.6	35.8	36	37.2	38.3	35.3	8.2	3.7	CHANGES
8	28.1	24.9	37.7	34.7	37.5	37.5	38.8	37.4	37.2	37.4	34.8	9.8	0.1	vs OVX control
Mean	30.725	26.4375	37.5	34.05	37.175	36.9375	37.95	37.5	37.6375	38.2	35.05	7.6125	1	-72.4138
SD	2.02537	1.65697	2.79898	2.79285	2.92367	2.57956	2.26779	1.81108	2.09962	2.15075	2.1534	2.61831	1.70964
TTEST-S	0.332422	0.297182	0.0164469	0.00896266	0.00159594	0.00839067	0.00204626	0.000833016	0.00192975	0.00917234	0.0111456	0.0131043	0.511365
TTEST-O	0.159772	0.221816	0.948126	0.951322	0.819343	0.8275	0.762409	0.196551	0.103128	0.0742382	0.0589101	0.525471	0.00132846
TTEST-EAP	0.788617	0.832526	0.896333	0.971044	0.622907	0.577294	0.615847	0.345226	0.586104	0.848765	0.980698	0.865193	0.932418
TTEST-TM	0.655098	0.560465	0.902527	0.972891	0.844411	0.71331	0.785429	0.981331	0.774807	0.868832	0.991738	0.679363	0.955804
ANOVA-S	NS	NS	<0.05	<0.01	<0.01	<0.01	<0.01	<0.01	<0.01	<0.01	<0.01	<0.01	NS
ANOVA-O	NS	NS	NS	NS	NS	NS	NS	NS	NS	NS	NS	NS	<0.01
ANOVA-EAP	NS	NS	NS	NS	NS	NS	NS	NS	NS	NS	NS	NS	NS
ANOVA-TM	NS	NS	NS	NS	NS	NS	NS	NS	NS	NS	NS	NS	NS
NS, not significant; p>0.05				Red color means by LSD test				Blue color means by MW test
