# Supplementary material for: Anti-osteoporotic effects of mixed compositions of extracellular polymers isolated from Aureobasidium pullulans and Textoria morbifera in ovariectomized mice
Source: BMC Complement Altern Med. 2018 Nov 6;18:295. doi: 10.1186/s12906-018-2362-y (PMC6220464; doi:10.1186/s12906-018-2362-y)
Supplement: Supplementary file 2 — Raw data on right femur weights of sham-operated and OVX mice. OVX: Bilateral ovariectomy; RES: Risedronate sodium; EAP: Exopolymers purified from A. pullulans SM2001; TM: T. morbifera leaf extracts; (EAP:TM): Mixed formula consisted of EAP and TM (g/g). Values are expressed mean ± S.D. of eight mice. (XLSX 32 kb) [file 12906_2018_2362_MOESM2_ESM.xlsx]

## Sheet: Sheet1
Femur weights - wet, dry and ash														[Glu-TM Mix SE]
1. Wet-weights (g)
Absolute (g)
Mice	Sham	Control	Risedronate	EAP 200	TM 200	1:1	1:3	1:5	1:7	1:9	3:1	5:1	7:1	9:1
1	0.083	0.099	0.091	0.089	0.087	0.093	0.092	0.103	0.091	0.092	0.093	0.098	0.088	0.09
2	0.089	0.097	0.092	0.089	0.081	0.088	0.092	0.082	0.089	0.106	0.091	0.09	0.099	0.091
3	0.097	0.086	0.102	0.102	0.097	0.096	0.11	0.096	0.095	0.108	0.095	0.099	0.089	0.099
4	0.098	0.086	0.106	0.101	0.1	0.099	0.097	0.099	0.091	0.088	0.113	0.099	0.114	0.099
5	0.101	0.082	0.09	0.09	0.094	0.095	0.081	0.092	0.101	0.096	0.093	0.094	0.091	0.098
6	0.099	0.087	0.106	0.09	0.092	0.106	0.092	0.086	0.093	0.086	0.09	0.08	0.089	0.092
7	0.088	0.094	0.099	0.09	0.101	0.084	0.105	0.095	0.096	0.098	0.098	0.094	0.084	0.1
8	0.095	0.097	0.095	0.096	0.101	0.087	0.089	0.092	0.098	0.092	0.111	0.106	0.095	0.089
Mean	0.09375	0.091	0.097625	0.093375	0.094125	0.0935	0.09475	0.093125	0.09425	0.09575	0.098	0.095	0.093625	0.09475
SD	0.00634147	0.00645866	0.00656696	0.00550162	0.00721976	0.00715142	0.00916125	0.00677047	0.0040267	0.00795972	0.00899206	0.00769044	0.00941029	0.00465219
TTEST-S		0.404633	0.249834	0.90126	0.913676	0.942073	0.803299	0.851603	0.853372	0.58709	0.293066	0.728104	0.975584	0.724494
TTEST-O			0.0613114	0.441707	0.376984	0.475181	0.360066	0.531029	0.247146	0.211061	0.0953769	0.278872	0.525894	0.203968
TTEST-EAP						0.969297	0.721345	0.936547	0.722025	0.498888	0.23502	0.634434	0.949195	0.597828
TTEST-TM						0.864389	0.8817	0.779242	0.96649	0.675374	0.358014	0.817899	0.906784	0.839893
ANOVA-S		NS	NS	NS	NS	NS	NS	NS	NS	NS	NS	NS	NS	NS
ANOVA-O			NS	NS	NS	NS	NS	NS	NS	NS	NS	NS	NS	NS
ANOVA-EAP						NS	NS	NS	NS	NS	NS	NS	NS	NS
ANOVA-TM						NS	NS	NS	NS	NS	NS	NS	NS	NS
% Changes		-2.93333	7.28022	2.60989	3.43407	2.74725	4.12088	2.33516	3.57143	5.21978	7.69231	4.3956	2.88462	4.12088
BODY WEIGHT AT SACRIFICE
Mice	Sham	Control	Risedronate	EAP 200	TM 200	1:1	1:3	1:5	1:7	1:9	3:1	5:1	7:1	9:1
1	29.3	39.6	34.4	34	35.3	31.6	35.6	35.6	36.3	37.9	32.9	37.9	33.6	33.7
2	29.3	42.4	39.1	32.4	33.8	32.7	33.3	31.5	37.2	34.6	33.8	37	34.7	39.1
3	32.7	39.3	35.7	37.5	40.2	35.7	37.1	40.7	38	36.9	36.7	33.9	31.7	33.3
4	27.9	33.8	39.4	36.7	37.6	36.6	42.8	39.2	34.7	34.3	35.6	38.1	39.3	37.2
5	33.1	36.3	31.3	33.3	34.1	33	32.4	36.5	34.8	35.8	29.4	33.1	33.9	32.6
6	32.7	36.6	35.9	34.8	33	33.3	32.2	32.6	34.7	36.1	30.1	31.7	33.5	34.4
7	36.3	35.2	33.1	34.6	33.1	37.2	36	30.3	29.9	33.1	30.3	32.5	32.5	35.3
8	30.3	37.5	37.1	37.3	33.4	36.1	32.5	31.1	33.7	33.1	33.3	35.7	40.1	34.8
Relative (%)
Mice	Sham	Control	Risedronate	EAP 200	TM 200	1:1	1:3	1:5	1:7	1:9	3:1	5:1	7:1	9:1
1	0.283276	0.25	0.264535	0.261765	0.246459	0.294304	0.258427	0.289326	0.250689	0.242744	0.282675	0.258575	0.261905	0.267062
2	0.303754	0.228774	0.235294	0.274691	0.239645	0.269113	0.276276	0.260317	0.239247	0.306358	0.269231	0.243243	0.285303	0.232737
3	0.296636	0.21883	0.285714	0.272	0.241294	0.268908	0.296496	0.235872	0.25	0.292683	0.258856	0.292035	0.280757	0.297297
4	0.351254	0.254438	0.269036	0.275204	0.265957	0.270492	0.226636	0.252551	0.262248	0.25656	0.317416	0.259843	0.290076	0.266129
5	0.305136	0.225895	0.28754	0.27027	0.27566	0.287879	0.25	0.252055	0.29023	0.268156	0.316327	0.283988	0.268437	0.300613
6	0.302752	0.237705	0.295265	0.258621	0.278788	0.318318	0.285714	0.263804	0.268012	0.238227	0.299003	0.252366	0.265672	0.267442
7	0.242424	0.267045	0.299094	0.260116	0.305136	0.225806	0.291667	0.313531	0.32107	0.296073	0.323432	0.289231	0.258462	0.283286
8	0.313531	0.258667	0.256065	0.257373	0.302395	0.240997	0.273846	0.29582	0.290801	0.277946	0.333333	0.296919	0.236908	0.255747
Mean	0.299846	0.242669	0.274068	0.266255	0.269417	0.271977	0.269883	0.27041	0.271537	0.272343	0.300034	0.272025	0.26844	0.271289
SD	0.0303878	0.0173608	0.021832	0.00751593	0.02593	0.0293018	0.0235642	0.0263416	0.0272918	0.0252752	0.0271788	0.0207138	0.0171065	0.0222564
TTEST-S		0.000396392	0.0716751	0.00890957	0.0491044	0.0829452	0.0447725	0.057397	0.0701677	0.0691925	0.989755	0.0504783	0.0232388	0.0500417
TTEST-O			0.00662983	0.00335506	0.0294584	0.0289254	0.019794	0.0261112	0.0242967	0.0160433	0.00018365	0.00827802	0.00973011	0.0124053
TTEST-EAP						0.601026	0.684537	0.674466	0.605921	0.524298	0.00441585	0.471156	0.745745	0.554119
TTEST-TM						0.855816	0.970523	0.940516	0.875701	0.822484	0.0369715	0.8273	0.930381	0.879042
ANOVA-S		<0.01	<0.05	<0.01	<0.05	<0.05	<0.05	<0.05	<0.05	<0.05	NS	<0.05	<0.01	<0.05
ANOVA-O			<0.01	<0.05	<0.05	<0.05	<0.05	<0.05	<0.05	<0.05	<0.01	<0.05	<0.05	<0.05
ANOVA-EAP						NS	NS	NS	NS	NS	<0.01	NS	NS	NS
ANOVA-TM						NS	NS	NS	NS	NS	<0.05	NS	NS	NS
% Changes		-19.0686	12.9388	9.71932	11.0222	12.0773	11.2143	11.4314	11.896	12.2282	23.6391	12.097	10.6197	11.7939
2. Dry-weights (g)
Absolute (g)
Mice	Sham	Control	Risedronate	EAP 200	TM 200	1:1	1:3	1:5	1:7	1:9	3:1	5:1	7:1	9:1
1	0.064	0.048	0.065	0.056	0.056	0.052	0.058	0.061	0.055	0.058	0.068	0.063	0.056	0.056
2	0.064	0.049	0.066	0.053	0.051	0.052	0.054	0.058	0.056	0.053	0.065	0.055	0.061	0.072
3	0.067	0.044	0.073	0.064	0.063	0.055	0.069	0.056	0.055	0.054	0.063	0.066	0.056	0.061
4	0.062	0.049	0.066	0.065	0.061	0.061	0.057	0.054	0.056	0.069	0.067	0.062	0.067	0.057
5	0.07	0.042	0.066	0.053	0.061	0.057	0.051	0.054	0.057	0.059	0.059	0.056	0.056	0.06
6	0.074	0.046	0.063	0.055	0.058	0.067	0.056	0.051	0.055	0.054	0.069	0.05	0.056	0.055
7	0.065	0.047	0.067	0.056	0.062	0.051	0.061	0.061	0.057	0.058	0.064	0.059	0.051	0.06
8	0.07	0.051	0.06	0.059	0.052	0.054	0.056	0.06	0.06	0.058	0.066	0.062	0.059	0.058
Mean	0.067	0.047	0.06575	0.057625	0.058	0.056125	0.05775	0.056875	0.056375	0.057875	0.065125	0.059125	0.05775	0.059875
SD	0.00403556	0.0029277	0.00369362	0.00465794	0.00459814	0.00546253	0.00539179	0.00372012	0.00168502	0.00505505	0.00318198	0.00519443	0.0047132	0.00533017
TTEST-S		1.91339e-08	0.528559	0.000729925	0.000960969	0.000472226	0.00165055	0.00013031	7.66119e-06	0.00134181	0.319597	0.00443291	0.000862371	0.00928365
TTEST-O			2.12704e-08	8.36797e-05	5.41266e-05	0.000954429	0.000211164	3.86784e-05	1.70627e-06	0.000119433	1.09177e-08	5.01062e-05	8.10838e-05	3.32152e-05
TTEST-EAP						0.563946	0.961126	0.727254	0.487102	0.919526	0.00210912	0.552866	0.958203	0.383835
TTEST-TM						0.469919	0.921929	0.599033	0.363876	0.959468	0.00287576	0.653502	0.916005	0.463709
ANOVA-S		<0.01	NS	<0.01	<0.01	<0.01	<0.01	<0.01	<0.01	<0.01	NS	<0.01	<0.01	<0.01
ANOVA-O			<0.01	<0.01	<0.01	<0.01	<0.01	<0.01	<0.01	<0.01	<0.01	<0.01	<0.01	<0.01
ANOVA-EAP						NS	NS	NS	NS	NS	<0.01	NS	NS	NS
ANOVA-TM						NS	NS	NS	NS	NS	<0.01	NS	NS	NS
% Changes		-29.8507	39.8936	22.6064	23.4043	19.4149	22.8723	21.0106	19.9468	23.1383	38.5638	25.7979	22.8723	27.3936
BODY WEIGHT AT SACRIFICE
Mice	Sham	Control	Risedronate	EAP 200	TM 200	1:1	1:3	1:5	1:7	1:9	3:1	5:1	7:1	9:1
1	29.3	39.6	34.4	34	35.3	31.6	35.6	35.6	36.3	37.9	32.9	37.9	33.6	33.7
2	29.3	42.4	39.1	32.4	33.8	32.7	33.3	31.5	37.2	34.6	33.8	37	34.7	39.1
3	32.7	39.3	35.7	37.5	40.2	35.7	37.1	40.7	38	36.9	36.7	33.9	31.7	33.3
4	27.9	33.8	39.4	36.7	37.6	36.6	42.8	39.2	34.7	34.3	35.6	38.1	39.3	37.2
5	33.1	36.3	31.3	33.3	34.1	33	32.4	36.5	34.8	35.8	29.4	33.1	33.9	32.6
6	32.7	36.6	35.9	34.8	33	33.3	32.2	32.6	34.7	36.1	30.1	31.7	33.5	34.4
7	36.3	35.2	33.1	34.6	33.1	37.2	36	30.3	29.9	33.1	30.3	32.5	32.5	35.3
8	30.3	37.5	37.1	37.3	33.4	36.1	32.5	31.1	33.7	33.1	33.3	35.7	40.1	34.8
Relative (%)
Mice	Sham	Control	Risedronate	EAP 200	TM 200	1:1	1:3	1:5	1:7	1:9	3:1	5:1	7:1	9:1
1	0.21843	0.121212	0.188953	0.164706	0.15864	0.164557	0.162921	0.171348	0.151515	0.153034	0.206687	0.166227	0.166667	0.166172
2	0.21843	0.115566	0.168798	0.16358	0.150888	0.159021	0.162162	0.184127	0.150538	0.153179	0.192308	0.148649	0.175793	0.184143
3	0.204893	0.111959	0.204482	0.170667	0.156716	0.154062	0.185984	0.137592	0.144737	0.146341	0.171662	0.19469	0.176656	0.183183
4	0.222222	0.14497	0.167513	0.177112	0.162234	0.166667	0.133178	0.137755	0.161383	0.201166	0.188202	0.16273	0.170483	0.153226
5	0.21148	0.115702	0.210863	0.159159	0.178886	0.172727	0.157407	0.147945	0.163793	0.164804	0.20068	0.169184	0.165192	0.184049
6	0.2263	0.125683	0.175487	0.158046	0.175758	0.201201	0.173913	0.156442	0.158501	0.149584	0.229236	0.157729	0.167164	0.159884
7	0.179063	0.133523	0.202417	0.16185	0.187311	0.137097	0.169444	0.20132	0.190635	0.175227	0.211221	0.181538	0.156923	0.169972
8	0.231023	0.136	0.161725	0.158177	0.155689	0.149584	0.172308	0.192926	0.178042	0.175227	0.198198	0.173669	0.147132	0.166667
Mean	0.21398	0.125577	0.18503	0.164162	0.165765	0.163115	0.164665	0.166182	0.162393	0.16482	0.199774	0.169302	0.165751	0.170912
SD	0.016291	0.0116503	0.0191532	0.00670013	0.0131161	0.0189601	0.0154675	0.024933	0.0152655	0.0184609	0.0170296	0.0142755	0.00978258	0.0117961
TTEST-S		5.61811e-09	0.00573731	1.37092e-06	1.35545e-05	4.97745e-05	2.2783e-05	0.000463112	1.32203e-05	6.01946e-05	0.110285	4.33805e-05	4.71931e-06	2.95425e-05
TTEST-O			2.87468e-06	1.15034e-06	1.45029e-05	0.000298378	5.3965e-05	0.000938255	8.98817e-05	0.00016632	7.56922e-08	9.91294e-06	3.016e-06	2.02522e-06
TTEST-EAP						0.88497	0.933978	0.828061	0.768492	0.925803	7.76577e-05	0.372193	0.710305	0.18115
TTEST-TM						0.749849	0.880208	0.967213	0.642881	0.907746	0.000523593	0.613886	0.998115	0.42308
ANOVA-S		<0.01	<0.01	<0.01	<0.01	<0.01	<0.01	<0.01	<0.01	<0.01	NS	<0.01	<0.01	<0.01
ANOVA-O			<0.01	<0.01	<0.01	<0.01	<0.01	<0.01	<0.01	<0.01	<0.01	<0.01	<0.01	<0.01
ANOVA-EAP						NS	NS	NS	NS	NS	<0.01	NS	NS	NS
ANOVA-TM						NS	NS	NS	NS	NS	<0.01	NS	NS	NS
% Changes		-41.3137	47.3436	30.7262	32.0028	29.892	31.1265	32.3347	29.3175	31.2505	59.0851	34.8193	31.9917	36.1013
3. Ash-weights (g)
Absolute (g)
Mice	Sham	Control	Risedronate	EAP 200	TM 200	1:1	1:3	1:5	1:7	1:9	3:1	5:1	7:1	9:1
1	0.044	0.026	0.046	0.033	0.034	0.033	0.034	0.038	0.035	0.031	0.042	0.032	0.033	0.033
2	0.048	0.027	0.045	0.03	0.031	0.041	0.029	0.028	0.034	0.036	0.045	0.03	0.036	0.04
3	0.052	0.026	0.051	0.036	0.039	0.036	0.043	0.037	0.035	0.038	0.051	0.04	0.032	0.032
4	0.048	0.028	0.048	0.039	0.036	0.036	0.035	0.033	0.031	0.039	0.042	0.037	0.041	0.036
5	0.052	0.023	0.046	0.033	0.035	0.033	0.032	0.033	0.034	0.034	0.045	0.034	0.036	0.037
6	0.052	0.027	0.041	0.032	0.036	0.031	0.035	0.032	0.033	0.035	0.041	0.04	0.035	0.031
7	0.048	0.027	0.042	0.033	0.038	0.038	0.035	0.037	0.035	0.034	0.038	0.037	0.03	0.038
8	0.049	0.028	0.045	0.035	0.032	0.032	0.037	0.037	0.034	0.035	0.047	0.037	0.036	0.034
Mean	0.049125	0.0265	0.0455	0.033875	0.035125	0.035	0.035	0.034375	0.033875	0.03525	0.043875	0.035875	0.034875	0.035125
SD	0.00279987	0.00160357	0.00316228	0.00274838	0.00274838	0.00338062	0.00403556	0.00346152	0.0013562	0.00249285	0.00401559	0.00360307	0.00331393	0.00313676
TTEST-S		1.20457e-11	0.0292816	2.85345e-08	8.33003e-08	2.9587e-07	1.12821e-06	2.07685e-07	1.43511e-09	5.2826e-08	0.00894037	1.00713e-06	2.30627e-07	1.95348e-07
TTEST-O			4.43506e-10	1.27929e-05	2.23953e-06	1.58609e-05	7.33091e-05	4.30329e-05	1.016e-07	8.29494e-07	1.87233e-08	9.72605e-06	1.56276e-05	7.04049e-06
TTEST-EAP						0.477227	0.525147	0.753721	1	0.312338	4.5034e-05	0.232394	0.521859	0.410835
TTEST-TM						0.936472	0.943299	0.638678	0.267978	0.925439	0.000165923	0.646908	0.871889	1
ANOVA-S		<0.01	<0.05	<0.01	<0.01	<0.01	<0.01	<0.01	<0.01	<0.01	NS	<0.01	<0.01	<0.01
ANOVA-O			<0.01	<0.01	<0.01	<0.01	<0.01	<0.01	<0.01	<0.01	<0.01	<0.01	<0.01	<0.01
ANOVA-EAP						NS	NS	NS	NS	NS	<0.01	NS	NS	NS
ANOVA-TM						NS	NS	NS	NS	NS	<0.01	NS	NS	NS
% Changes		-46.056	71.6981	27.8302	32.5472	32.0755	32.0755	29.717	27.8302	33.0189	65.566	35.3774	31.6038	32.5472
BODY WEIGHT AT SACRIFICE
Mice	Sham	Control	Risedronate	EAP 200	TM 200	1:1	1:3	1:5	1:7	1:9	3:1	5:1	7:1	9:1
1	29.3	39.6	34.4	34	35.3	31.6	35.6	35.6	36.3	37.9	32.9	37.9	33.6	33.7
2	29.3	42.4	39.1	32.4	33.8	32.7	33.3	31.5	37.2	34.6	33.8	37	34.7	39.1
3	32.7	39.3	35.7	37.5	40.2	35.7	37.1	40.7	38	36.9	36.7	33.9	31.7	33.3
4	27.9	33.8	39.4	36.7	37.6	36.6	42.8	39.2	34.7	34.3	35.6	38.1	39.3	37.2
5	33.1	36.3	31.3	33.3	34.1	33	32.4	36.5	34.8	35.8	29.4	33.1	33.9	32.6
6	32.7	36.6	35.9	34.8	33	33.3	32.2	32.6	34.7	36.1	30.1	31.7	33.5	34.4
7	36.3	35.2	33.1	34.6	33.1	37.2	36	30.3	29.9	33.1	30.3	32.5	32.5	35.3
8	30.3	37.5	37.1	37.3	33.4	36.1	32.5	31.1	33.7	33.1	33.3	35.7	40.1	34.8
Relative (%)
Mice	Sham	Control	Risedronate	EAP 200	TM 200	1:1	1:3	1:5	1:7	1:9	3:1	5:1	7:1	9:1
1	0.150171	0.0656566	0.133721	0.0970588	0.0963173	0.10443	0.0955056	0.106742	0.0964187	0.0817942	0.12766	0.0844327	0.0982143	0.0979228
2	0.163823	0.0636792	0.11509	0.0925926	0.091716	0.125382	0.0870871	0.0888889	0.0913978	0.104046	0.133136	0.0810811	0.103746	0.102302
3	0.159021	0.0661578	0.142857	0.096	0.0970149	0.10084	0.115903	0.0909091	0.0921053	0.102981	0.138965	0.117994	0.100946	0.0960961
4	0.172043	0.0828402	0.121827	0.106267	0.0957447	0.0983607	0.0817757	0.0841837	0.0893372	0.113703	0.117978	0.0971129	0.104326	0.0967742
5	0.1571	0.0633609	0.146965	0.0990991	0.102639	0.1	0.0987654	0.090411	0.0977011	0.0949721	0.153061	0.102719	0.106195	0.113497
6	0.159021	0.0737705	0.114206	0.091954	0.109091	0.0930931	0.108696	0.0981595	0.0951009	0.0969529	0.136213	0.126183	0.104478	0.0901163
7	0.132231	0.0767045	0.126888	0.0953757	0.114804	0.102151	0.0972222	0.122112	0.117057	0.102719	0.125413	0.113846	0.0923077	0.107649
8	0.161716	0.0746667	0.121294	0.0938338	0.0958084	0.0886427	0.113846	0.118971	0.10089	0.10574	0.141141	0.103641	0.0897756	0.0977011
Mean	0.156891	0.0708545	0.127856	0.0965226	0.100392	0.101612	0.0998501	0.100047	0.097501	0.100364	0.134196	0.103376	0.0999985	0.100257
SD	0.0117309	0.00714776	0.0122721	0.00458281	0.00787677	0.0108746	0.0122379	0.014372	0.00873336	0.0093985	0.01079	0.0157621	0.00608236	0.00735209
TTEST-S		5.53224e-11	0.000263452	1.92412e-09	1.99377e-08	1.23834e-07	1.71852e-07	5.33079e-07	1.63732e-08	4.32671e-08	0.00124716	2.1195e-06	7.74307e-09	1.49145e-08
TTEST-O			1.90028e-08	6.25845e-07	1.6945e-06	1.03514e-05	4.71124e-05	0.000149108	1.04681e-05	5.60694e-06	1.46601e-09	0.000109178	4.54403e-07	1.16713e-06
TTEST-EAP						0.24264	0.483251	0.519442	0.783137	0.316433	3.00666e-07	0.257297	0.217632	0.242886
TTEST-TM						0.800833	0.917638	0.953395	0.498279	0.994875	4.88155e-06	0.639299	0.912574	0.972306
ANOVA-S		<0.01	<0.01	<0.01	<0.01	<0.01	<0.01	<0.01	<0.01	<0.01	<0.01	<0.01	<0.01	<0.01
ANOVA-O			<0.01	<0.01	<0.01	<0.01	<0.01	<0.01	<0.01	<0.01	<0.01	<0.01	<0.01	<0.01
ANOVA-EAP						NS	NS	NS	NS	NS	<0.01	NS	NS	NS
ANOVA-TM						NS	NS	NS	NS	NS	<0.01	NS	NS	NS
% Changes		-54.8383	80.4485	36.2264	41.6873	43.41	40.9226	41.2007	37.6073	41.6473	89.396	45.8993	41.1321	41.4973
NS: not significances by ANOVA test				Red color, significant by LSD test
				Blue color, significant by MW test
