# Supplementary material for: Anti-osteoporotic effects of mixed compositions of extracellular polymers isolated from Aureobasidium pullulans and Textoria morbifera in ovariectomized mice
Source: BMC Complement Altern Med. 2018 Nov 6;18:295. doi: 10.1186/s12906-018-2362-y (PMC6220464; doi:10.1186/s12906-018-2362-y)
Supplement: Supplementary file 3 — Raw data on serum osteocalcin and bALP levels in sham-operated and OVX mice. OVX: Bilateral ovariectomy; RES: Risedronate sodium; EAP: Exopolymers purified from A. pullulans SM2001; TM: T. morbifera leaf extracts; (EAP:TM): Mixed formula consisted of EAP and TM (g/g). Values are expressed mean ± S.D. of eight mice. RES was orally administered at a dose level of 2.5 mg/kg. All single and mixed formula consisted of EAP and TM were administered at a dose level of totalized 200 mg/kg by gastric gavage. (XLSX 15 kb) [file 12906_2018_2362_MOESM3_ESM.xlsx]

## Sheet: Sheet1
Serum biochemistry: Osteocalcin levels and bALP activities														[Glu-TM Mix SE]
1. Serum osteocalcin (ng/ml)
Mice	Sham	Control	Risedronate	EAP 200	TM 200	1:1	1:3	1:5	1:7	1:9	3:1	5:1	7:1	9:1
1	2.01	5.02	2.01	2.71	2.32	2.32	2.81	2.51	2.04	3.26	1.95	2.46	1.95	2.41
2	1.82	3.62	2.17	3.11	3.01	2.17	3.06	2.89	2.82	2.81	2.02	2.32	2.82	2.81
3	1.75	3.27	1.95	2.54	2.81	3.02	2.88	1.92	2.71	2.75	2.06	2.22	2.01	2.63
4	1.62	3.41	1.22	2.81	2.79	2.66	2.92	3.01	2.66	2.22	2.11	2.17	2.75	2.71
5	2.42	2.95	2.31	1.95	2.22	2.48	2.71	2.75	3.22	3.05	2.08	2.82	2.49	2.54
6	1.48	4.81	1.87	2.22	3.17	1.92	2.17	2.22	3.07	2.81	1.92	2.32	2.32	2.62
7	1.75	3.54	1.54	2.32	2.95	2.98	2.16	2.18	2.81	2.48	1.81	2.65	2.88	1.99
8	1.77	3.88	1.61	2.78	2.48	2.81	2.81	3.16	1.97	2.36	2.65	3.07	2.75	2.83
Mean	1.8275	3.8125	1.835	2.555	2.71875	2.545	2.69	2.58	2.6625	2.7175	2.075	2.50375	2.49625	2.5675
SD	0.283738	0.733792	0.358329	0.374433	0.34228	0.393592	0.339411	0.443428	0.446054	0.349438	0.252134	0.316992	0.367771	0.270911
TTEST-S		5.04163e-06	0.963637	0.000628614	5.78377e-05	0.000921238	7.6238e-05	0.00120968	0.000531279	6.63511e-05	0.0864091	0.000503055	0.00114272	0.000105219
TTEST-O			7.94253e-06	0.000709166	0.00187274	0.000725939	0.00151895	0.00115653	0.00199838	0.00191006	1.84772e-05	0.000388867	0.000466217	0.000497394
TTEST-EAP						0.959212	0.462437	0.904759	0.609767	0.384671	0.0094094	0.771971	0.75621	0.940104
TTEST-TM						0.36208	0.868448	0.49504	0.78134	0.994335	0.000758039	0.213429	0.230862	0.343706
ANOVA-S		<0.01	NS	<0.01	<0.01	<0.01	<0.01	<0.01	<0.01	<0.01	NS	<0.01	<0.01	<0.01
ANOVA-O			<0.01	<0.01	<0.01	<0.01	<0.01	<0.01	<0.01	<0.01	<0.01	<0.01	<0.01	<0.01
ANOVA-EAP						NS	NS	NS	NS	NS	<0.05	NS	NS	NS
ANOVA-TM						NS	NS	NS	NS	NS	<0.01	NS	NS	NS
% Changes		108.618	-51.8689	-32.9836	-28.6885	-33.2459	-29.4426	-32.3279	-30.1639	-28.7213	-45.5738	-34.3279	-34.5246	-32.6557
2. Serum bALP (U/L)
Mice	Sham	Control	Risedronate	EAP 200	TM 200	1:1	1:3	1:5	1:7	1:9	3:1	5:1	7:1	9:1
1	26.75	19.41	20.32	25.32	21.62	22.17	26.16	23.16	22.17	20.72	29.45	24.01	22.16	20.16
2	29.87	20.16	19.42	22.71	22.81	23.02	22.02	26.17	20.41	21.62	30.26	21.75	27.02	29.54
3	40.18	18.54	19.87	23.02	19.54	19.48	20.47	20.48	25.36	23.17	22.81	29.49	18.16	20.81
4	33.02	17.32	20.22	20.17	21.32	18.52	19.56	21.54	22.81	24.82	26.54	30.17	23.02	27.49
5	32.45	20.16	17.49	24.18	23.02	24.81	25.82	19.62	23.02	30.22	25.92	19.48	19.49	23.54
6	31.62	12.81	13.02	22.65	21.18	22.61	22.31	21.54	19.48	19.54	29.81	19.02	23.22	19.07
7	27.43	17.36	14.86	27.39	22.49	20.48	21.17	25.32	27.16	19.72	27.32	23.16	21.81	27.16
8	34.87	19.54	21.68	24.18	22.54	27.58	24.02	21.11	22.54	19.81	33.81	22.75	22.02	25.41
Mean	32.0238	18.1625	18.36	23.7025	21.815	22.3338	22.6913	22.3675	22.8687	22.4525	28.24	23.7288	22.1125	24.1475
SD	4.30143	2.43719	3.00594	2.12828	1.15172	2.93632	2.4271	2.32583	2.47192	3.64654	3.33034	4.14353	2.63861	3.85653
TTEST-S		1.5166e-06	3.53967e-06	0.000232466	1.43842e-05	0.00012009	0.000103474	6.71952e-05	0.000129891	0.000282202	0.0692882	0.00151507	7.08827e-05	0.00174628
TTEST-O			0.887281	0.000260782	0.00182979	0.00796204	0.00226672	0.00332798	0.00182203	0.0151458	7.24508e-06	0.00552998	0.00767282	0.00232792
TTEST-EAP						0.303796	0.390553	0.250914	0.481613	0.41645	0.00584501	0.987508	0.205867	0.779258
TTEST-TM						0.648952	0.371872	0.556726	0.29288	0.644536	0.000145606	0.228747	0.774365	0.123451
ANOVA-S		<0.01	<0.01	<0.01	<0.01	<0.01	<0.01	<0.01	<0.01	<0.01	<0.05	<0.01	<0.01	<0.01
ANOVA-O			NS	<0.01	<0.05	<0.01	<0.01	<0.01	<0.01	<0.01	<0.01	<0.01	<0.05	<0.01
ANOVA-EAP						NS	NS	NS	NS	NS	<0.01	NS	NS	NS
ANOVA-TM						NS	NS	NS	NS	NS	<0.01	NS	NS	NS
% Changes		-43.2843	1.08741	30.5024	20.1101	22.9663	24.9346	23.1521	25.9119	23.6201	55.4852	30.6469	21.7481	32.9525
NS: not significances by ANOVA test				Red color, significant by LSD test			Blue color, significant by MW test
