# Supplementary material for: Anti-osteoporotic effects of mixed compositions of extracellular polymers isolated from Aureobasidium pullulans and Textoria morbifera in ovariectomized mice
Source: BMC Complement Altern Med. 2018 Nov 6;18:295. doi: 10.1186/s12906-018-2362-y (PMC6220464; doi:10.1186/s12906-018-2362-y)
Supplement: Supplementary file 4 — Raw data on BMD (bone mineral density; total body and right femur). OVX: Bilateral ovariectomy; RES: Risedronate sodium; EAP: Exopolymers purified from A. pullulans SM2001; TM: T. morbifera leaf extracts; (EAP:TM): Mixed formula consisted of EAP and TM (g/g). Values are expressed mean ± S.D. of eight mice. (XLSX 15 kb) [file 12906_2018_2362_MOESM4_ESM.xlsx]

## Sheet: Sheet1
Bone mineral density: Total body and right femur														[Glu-TM Mix SE]
1. Mean total body BMD (g/cm2)
Mice	Sham	Control	Risedronate	EAP 200	TM 200	1:1	1:3	1:5	1:7	1:9	3:1	5:1	7:1	9:1
1	0.0243	0.0217	0.0249	0.0233	0.0229	0.0232	0.0233	0.023	0.0232	0.023	0.0245	0.0236	0.0233	0.0231
2	0.0255	0.0211	0.025	0.0236	0.0231	0.0231	0.0237	0.0229	0.0231	0.0231	0.0251	0.0232	0.0232	0.023
3	0.0259	0.0216	0.0255	0.0238	0.023	0.0232	0.0231	0.0229	0.0229	0.0229	0.0248	0.0229	0.0235	0.0231
4	0.0242	0.0215	0.0248	0.0233	0.0227	0.024	0.0228	0.0231	0.0228	0.0232	0.0238	0.0238	0.0231	0.0229
5	0.0243	0.0217	0.0245	0.0231	0.0228	0.0236	0.0229	0.0235	0.0238	0.0235	0.0239	0.0231	0.0229	0.0228
6	0.0251	0.0218	0.0243	0.023	0.0231	0.0229	0.0236	0.0228	0.0239	0.0229	0.0237	0.0245	0.0228	0.0235
7	0.0241	0.0216	0.0268	0.0233	0.0232	0.0232	0.0231	0.0229	0.0231	0.0228	0.0244	0.0236	0.0238	0.0238
8	0.0256	0.0211	0.0251	0.0228	0.0239	0.0231	0.0228	0.0237	0.0228	0.0238	0.0246	0.0228	0.0227	0.0233
Mean	0.024875	0.0215125	0.0251125	0.023275	0.0230875	0.0232875	0.0231625	0.0231	0.0232	0.02315	0.02435	0.0234375	0.0231625	0.0231875
SD	0.00073046	0.00026959	0.000773559	0.000319598	0.000368152	0.00034821	0.000346152	0.000325137	0.000427618	0.000342261	0.000504268	0.000557898	0.000370087	0.000331393
TTEST-S		7.447e-09	0.537964	5.72388e-05	2.39067e-05	7.1707e-05	3.29857e-05	2.02527e-05	6.57869e-05	2.99549e-05	0.116528	0.000578037	3.76796e-05	3.54474e-05
TTEST-O			5.94627e-09	1.01612e-08	1.25673e-07	1.8007e-08	4.32522e-08	4.35578e-08	1.89326e-07	4.35783e-08	1.22201e-09	4.51794e-07	7.37086e-08	2.55653e-08
TTEST-EAP						0.94143	0.510429	0.295963	0.697094	0.462759	0.000163816	0.48645	0.525757	0.599326
TTEST-TM						0.283078	0.68101	0.943635	0.581732	0.730319	5.30251e-05	0.160752	0.690614	0.577043
ANOVA-S		<0.01	NS	<0.01	<0.01	<0.01	<0.01	<0.01	<0.01	<0.01	NS	<0.01	<0.01	<0.01
ANOVA-O			<0.01	<0.01	<0.01	<0.01	<0.01	<0.01	<0.01	<0.01	<0.01	<0.01	<0.01	<0.01
ANOVA-EAP						NS	NS	NS	NS	NS	<0.01	NS	NS	NS
ANOVA-TM						NS	NS	NS	NS	NS	<0.01	NS	NS	NS
% Changes		-13.5176	16.7345	8.19291	7.32132	8.25102	7.66996	7.37943	7.84428	7.61185	13.19	8.94829	7.66996	7.78617
2. Mean right femur BMD (g/cm2)
Mice	Sham	Control	Risedronate	EAP 200	TM 200	1:1	1:3	1:5	1:7	1:9	3:1	5:1	7:1	9:1
1	0.0272	0.0232	0.0255	0.0258	0.0256	0.0257	0.0256	0.0256	0.0254	0.0256	0.0272	0.0262	0.0254	0.0251
2	0.0282	0.0229	0.0271	0.0248	0.0254	0.0261	0.0261	0.0248	0.0263	0.0255	0.0277	0.0251	0.0244	0.025
3	0.0279	0.0231	0.0283	0.0239	0.0254	0.0255	0.0255	0.0239	0.0259	0.0251	0.0259	0.0245	0.0236	0.0252
4	0.0281	0.0233	0.0249	0.0248	0.0249	0.0251	0.0243	0.0231	0.0261	0.0248	0.0281	0.0259	0.0251	0.0241
5	0.0256	0.023	0.0271	0.0251	0.0238	0.0255	0.0242	0.0261	0.0251	0.0252	0.0271	0.0249	0.0259	0.0257
6	0.027	0.0231	0.0244	0.0262	0.0244	0.0248	0.0251	0.0257	0.0248	0.0253	0.0272	0.0288	0.0237	0.0255
7	0.0277	0.0232	0.0259	0.0257	0.0242	0.0243	0.0262	0.0255	0.0239	0.0231	0.0266	0.0239	0.0249	0.0248
8	0.0271	0.0233	0.0261	0.0255	0.0248	0.0257	0.0257	0.0254	0.024	0.0245	0.0248	0.0258	0.0264	0.0249
Mean	0.02735	0.0231375	0.0261625	0.025225	0.0248125	0.0253375	0.0253375	0.0250125	0.0251875	0.0248875	0.026825	0.0256375	0.024925	0.0250375
SD	0.000843462	0.000140789	0.0012839	0.000728501	0.000642401	0.000575543	0.000753918	0.00102321	0.000914076	0.000806115	0.00105255	0.00149087	0.00099391	0.000483846
TTEST-S		1.34521e-09	0.0462597	9.48264e-05	9.03247e-06	6.84985e-05	0.000183456	0.000199692	0.00022669	3.42906e-05	0.289503	0.0134267	0.000120264	9.68065e-06
TTEST-O			1.14294e-05	1.4569e-06	4.53737e-06	5.07585e-08	1.16214e-06	0.000151721	2.05853e-05	2.99389e-05	1.16686e-07	0.000327343	0.000181796	4.18628e-08
TTEST-EAP						0.736893	0.765963	0.639671	0.928983	0.394461	0.00329544	0.493503	0.502345	0.553949
TTEST-TM						0.107148	0.156035	0.646832	0.358538	0.839911	0.000399966	0.172577	0.791948	0.441963
ANOVA-S		<0.01	<0.05	<0.01	<0.01	<0.01	<0.01	<0.01	<0.01	<0.01	NS	<0.01	<0.01	<0.01
ANOVA-O			<0.01	<0.01	<0.01	<0.01	<0.01	<0.01	<0.01	<0.01	<0.01	<0.01	<0.01	<0.01
ANOVA-EAP						NS	NS	NS	NS	NS	<0.01	NS	NS	NS
ANOVA-TM						NS	NS	NS	NS	NS	<0.01	NS	NS	NS
% Changes		-15.4022	13.074	9.02215	7.23933	9.50837	9.50837	8.10373	8.86008	7.56348	15.9373	10.805	7.72555	8.21178
NS: not significances by ANOVA test				Red color, significant by LSD test			Blue color, significant by MW test
