# Supplementary material for: Anti-osteoporotic effects of mixed compositions of extracellular polymers isolated from Aureobasidium pullulans and Textoria morbifera in ovariectomized mice
Source: BMC Complement Altern Med. 2018 Nov 6;18:295. doi: 10.1186/s12906-018-2362-y (PMC6220464; doi:10.1186/s12906-018-2362-y)
Supplement: Supplementary file 5 — Raw data on FL (failure load) quantified bone strength. OVX: Bilateral ovariectomy; RES: Risedronate sodium; EAP: Exopolymers purified from A. pullulans SM2001; TM: T. morbifera leaf extracts; (EAP:TM): Mixed formula consisted of EAP and TM (g/g). Values are expressed mean ± S.D. of eight mice. (XLSX 13 kb) [file 12906_2018_2362_MOESM5_ESM.xlsx]

## Sheet: Sheet1
FL: mid-shaft region of femur (3 points bending test)														[Glu-TM Mix SE]
Right femur (N, Newton)
Mice	Sham	Control	Risedronate	EAP 200	TM 200	1:1	1:3	1:5	1:7	1:9	3:1	5:1	7:1	9:1
1	12.68	7.56	11.24	8.99	7.52	7.42	9.17	8.07	8.08	9.24	11.12	7.99	9.34	8.28
2	13.83	7.53	10.84	8.79	7.27	7.83	8.04	7.37	7.9	7.53	12.06	8.11	8.02	9.08
3	10.66	6.52	11.73	9.1	8.66	8.51	7.25	9	6.69	7.39	10.58	9.44	9.02	8.52
4	12.95	7.96	13.1	9.3	7.83	8.4	8.51	9.6	8.26	8.82	9.81	9.81	8.4	7.61
5	13.83	6.39	9.13	7.41	8.66	9.7	7.74	7.69	8.05	9.48	11.68	8.7	7.85	9.56
6	14.66	5.29	8.66	8.73	7	9.7	8.59	8.61	9.35	8.4	9.61	7.53	8.13	8.49
7	10.93	6.29	13.91	8.41	8.82	8.01	7.36	8.48	7.19	7.31	8.6	8.55	7.97	8.61
8	10.25	5.97	11.56	7.95	7.93	7	7.64	7.04	9.11	8.12	11.21	7.7	8.15	7.48
Mean	12.4737	6.68875	11.2713	8.585	7.96125	8.32125	8.0375	8.2325	8.07875	8.28625	10.5837	8.47875	8.36	8.45375
SD	1.66243	0.91282	1.78052	0.634485	0.689585	0.981245	0.669408	0.8577	0.883474	0.844172	1.1676	0.813431	0.537507	0.690382
TTEST-S		5.62559e-07	0.184389	2.38843e-05	5.40806e-06	2.81756e-05	6.23373e-06	1.61969e-05	1.18348e-05	1.79101e-05	0.0197315	2.71774e-05	1.07912e-05	1.90194e-05
TTEST-O			1.45415e-05	0.000269792	0.00714693	0.00394081	0.00457721	0.00363506	0.00791296	0.00270879	3.18615e-06	0.000999212	0.000536572	0.000650875
TTEST-EAP						0.533506	0.115326	0.365873	0.209174	0.436986	0.000801467	0.775086	0.456797	0.698136
TTEST-TM						0.410159	0.825683	0.497138	0.771174	0.413227	8.25378e-05	0.191473	0.217969	0.17534
ANOVA-S		<0.01	NS	<0.01	<0.01	<0.01	<0.01	<0.01	<0.01	<0.01	<0.05	<0.01	<0.01	<0.01
ANOVA-O			<0.01	<0.01	<0.05	<0.01	<0.05	<0.01	<0.01	<0.05	<0.01	<0.01	<0.01	<0.01
ANOVA-EAP						NS	NS	NS	NS	NS	<0.01	NS	NS	NS
ANOVA-TM						NS	NS	NS	NS	NS	<0.01	NS	NS	NS
% Changes		-46.3774	68.5106	28.3498	19.0245	24.4067	20.1645	23.0798	20.7812	23.8834	58.2321	26.7614	24.986	26.3876
NS: not significances by ANOVA test				Red color, significant by LSD test
				Blue color, significant by MW test
