# Supplementary material for: Anti-osteoporotic effects of mixed compositions of extracellular polymers isolated from Aureobasidium pullulans and Textoria morbifera in ovariectomized mice
Source: BMC Complement Altern Med. 2018 Nov 6;18:295. doi: 10.1186/s12906-018-2362-y (PMC6220464; doi:10.1186/s12906-018-2362-y)
Supplement: Supplementary file 6 — Raw data on BMC (bone mineral content), Ca and IP. OVX: Bilateral ovariectomy; RES: Risedronate sodium; EAP: Exopolymers purified from A. pullulans SM2001; TM: T. morbifera leaf extracts; (EAP:TM): Mixed formula consisted of EAP and TM (g/g). Values are expressed mean ± S.D. of eight mice. Ca = Calcium; IP = Inorganic phosphorus. (XLSX 19 kb) [file 12906_2018_2362_MOESM6_ESM.xlsx]

## Sheet: Sheet1
Bone mineral contents (Ca and IP contents)														[Glu-TM Mix SE]
1. Femur Ca contents (mg/g bone)
Mice	Sham	Control	Risedronate	EAP 200	TM 200	1:1	1:3	1:5	1:7	1:9	3:1	5:1	7:1	9:1
1	60.17	35.27	50.17	38.95	40.16	40.22	38.95	39.81	39.06	43.16	45.81	43.06	39.08	40.18
2	52.95	32.01	49.86	41.72	39.87	41.82	41.06	47.02	38.17	38.75	50.27	42.18	43.18	42.92
3	63.82	33.82	41.08	44.08	38.06	39.87	44.87	38.54	40.22	35.04	49.86	48.02	45.11	39.81
4	72.54	31.06	51.73	35.92	41.21	42.32	36.28	33.97	42.17	45.22	47.58	38.75	40.87	38.02
5	49.81	35.17	53.02	49.81	40.36	43.07	37.01	41.02	39.06	43.02	53.06	35.92	36.72	36.18
6	55.27	39.54	62.98	44.06	39.62	35.96	40.22	43.62	40.28	37.61	44.92	51.16	45.62	48.02
7	73.02	31.17	55.71	42.71	44.17	44.28	41.82	42.81	42.02	35.83	48.17	44.28	43.16	37.61
8	45.02	28.92	78.07	44.83	30.81	37.51	45.91	45.04	42.16	44.17	52.04	38.01	44.28	38.95
Mean	59.075	33.37	55.3275	42.76	39.2825	40.6312	40.765	41.4788	40.3925	40.35	48.9638	42.6725	42.2525	40.2112
SD	10.246	3.31554	11.0433	4.13704	3.84096	2.82432	3.42946	4.10153	1.57957	4.00051	2.86842	5.15934	3.11413	3.73947
TTEST-S		9.30034e-06	0.493208	0.000932712	0.000156974	0.000230661	0.000286226	0.000490117	0.00016255	0.000274678	0.0176706	0.00120695	0.000556617	0.000237926
TTEST-O			9.59568e-05	0.000191111	0.00530625	0.000331338	0.000622725	0.000667702	9.22132e-05	0.00195215	8.67046e-08	0.000747496	7.50485e-05	0.00169316
TTEST-EAP						0.249303	0.311477	0.543896	0.152738	0.255948	0.00363824	0.970676	0.78567	0.21704
TTEST-TM						0.436983	0.42909	0.287587	0.462205	0.594713	5.37042e-05	0.158222	0.11145	0.6317
ANOVA-S		<0.01	NS	<0.01	<0.01	<0.01	<0.01	<0.01	<0.01	<0.01	<0.05	<0.01	<0.01	<0.01
ANOVA-O			<0.01	<0.01	<0.05	<0.01	<0.05	<0.01	<0.01	<0.05	<0.01	<0.01	<0.01	<0.01
ANOVA-EAP						NS	NS	NS	NS	NS	<0.01	NS	NS	NS
ANOVA-TM						NS	NS	NS	NS	NS	<0.01	NS	NS	NS
% Changes		-43.5125	65.8001	28.139	17.718	21.7598	22.1606	24.2995	21.0444	20.917	46.7298	27.8768	26.6182	20.5012
2. Femur IP contents (mg/g bone)
Mice	Sham	Control	Risedronate	EAP 200	TM 200	1:1	1:3	1:5	1:7	1:9	3:1	5:1	7:1	9:1
1	48.17	28.16	41.06	29.72	32.17	32.16	30.62	30.16	30.28	35.52	34.92	32.08	28.07	32.06
2	43.82	25.95	39.82	30.48	30.22	33.72	35.42	38.95	29.82	28.75	38.72	33.92	36.43	33.98
3	45.06	24.17	30.45	32.54	30.22	30.28	36.82	31.72	30.62	29.42	40.32	36.72	37.66	30.54
4	51.82	25.92	40.72	29.82	31.75	33.62	28.28	28.54	33.02	35.07	38.65	29.46	32.08	31.62
5	38.16	28.16	41.08	38.16	32.06	35.54	29.41	32.06	29.87	33.62	40.22	27.59	30.22	29.87
6	42.17	30.22	50.62	35.49	30.28	25.92	31.02	30.17	33.54	30.87	32.52	40.62	32.81	35.06
7	58.92	27.08	43.25	33.72	38.26	32.49	30.83	33.92	31.68	28.81	40.06	38.12	36.06	29.54
8	35.22	19.45	65.22	36.22	25.56	30.56	36.75	37.28	33.28	35.28	40.62	30.75	32.75	30.22
Mean	45.4175	26.1388	44.0275	33.2687	31.315	31.7863	32.3938	32.85	31.5138	32.1675	38.2538	33.6575	33.26	31.6112
SD	7.56658	3.26042	10.1677	3.17507	3.51116	2.92802	3.40234	3.64251	1.57722	3.01533	2.96073	4.52317	3.27941	2.00398
TTEST-S		1.15446e-05	0.76098	0.000912391	0.000292383	0.000309256	0.000559914	0.000835464	0.000165329	0.000411653	0.0257766	0.00205695	0.00094452	0.000198583
TTEST-O			0.000317201	0.0005695	0.00855522	0.00265046	0.00213493	0.00165633	0.000894887	0.00180402	1.89023e-06	0.00189751	0.000658832	0.00120611
TTEST-EAP						0.348101	0.603197	0.809926	0.183236	0.488552	0.0058382	0.84515	0.99575	0.232276
TTEST-TM						0.774909	0.542621	0.405259	0.885967	0.610519	0.000772724	0.266593	0.271391	0.838789
ANOVA-S		<0.01	NS	<0.01	<0.01	<0.01	<0.01	<0.01	<0.01	<0.01	<0.05	<0.01	<0.01	<0.01
ANOVA-O			<0.01	<0.01	<0.01	<0.01	<0.05	<0.01	<0.01	<0.05	<0.01	<0.01	<0.01	<0.01
ANOVA-EAP						NS	NS	NS	NS	NS	<0.05	NS	NS	NS
ANOVA-TM						NS	NS	NS	NS	NS	<0.01	NS	NS	NS
% Changes		-42.4478	68.4377	27.2775	19.803	21.6059	23.93	25.6755	20.5633	23.0644	46.3488	28.7648	27.244	20.9363
3. Femur Ca/IP ratio
Mice	Sham	Control	Risedronate	EAP 200	TM 200	1:1	1:3	1:5	1:7	1:9	3:1	5:1	7:1	9:1
1	1.24912	1.25249	1.22187	1.31057	1.24837	1.25062	1.27204	1.31996	1.28996	1.21509	1.31186	1.34227	1.39223	1.25328
2	1.20835	1.23353	1.25213	1.36877	1.31932	1.24021	1.15923	1.20719	1.28001	1.34783	1.2983	1.24351	1.18529	1.2631
3	1.41633	1.39926	1.3491	1.35464	1.25943	1.31671	1.21863	1.21501	1.31352	1.19103	1.23661	1.30773	1.19782	1.30354
4	1.39985	1.1983	1.27038	1.20456	1.29795	1.25877	1.28289	1.19026	1.2771	1.28942	1.23105	1.31534	1.274	1.2024
5	1.30529	1.24893	1.29065	1.30529	1.25889	1.21187	1.25842	1.27948	1.30767	1.2796	1.31924	1.30192	1.21509	1.21125
6	1.31065	1.30841	1.24417	1.24148	1.30845	1.38735	1.29658	1.44581	1.20095	1.21833	1.3813	1.25948	1.39043	1.36965
7	1.23931	1.15103	1.28809	1.26661	1.15447	1.36288	1.35647	1.26209	1.32639	1.24367	1.20245	1.16159	1.19689	1.27319
8	1.27825	1.48689	1.19703	1.23771	1.2054	1.22742	1.24925	1.20815	1.26683	1.25198	1.28114	1.2361	1.35206	1.28888
Mean	1.30089	1.28485	1.26418	1.2862	1.25654	1.28198	1.26169	1.26599	1.2828	1.25462	1.28274	1.27099	1.27548	1.27066
SD	0.0744337	0.110086	0.0468542	0.0583823	0.0553773	0.0654772	0.0576622	0.0850051	0.0387436	0.0501036	0.0578014	0.0578508	0.09	0.0531397
TTEST-S		0.73788	0.257392	0.667192	0.197708	0.597938	0.258551	0.39703	0.551813	0.166705	0.594495	0.384844	0.548088	0.365629
TTEST-O			0.63256	0.976006	0.526235	0.950298	0.606291	0.70706	0.961083	0.491128	0.962374	0.757237	0.854717	0.747455
TTEST-EAP						0.893643	0.41234	0.588099	0.892835	0.264977	0.906868	0.608888	0.781481	0.586414
TTEST-TM						0.415448	0.857952	0.795901	0.29017	0.943113	0.370137	0.617566	0.620057	0.61084
ANOVA-S		NS	NS	NS	NS	NS	NS	NS	NS	NS	NS	NS	NS	NS
ANOVA-O			NS	NS	NS	NS	NS	NS	NS	NS	NS	NS	NS	NS
ANOVA-EAP						NS	NS	NS	NS	NS	NS	NS	NS	NS
ANOVA-TM						NS	NS	NS	NS	NS	NS	NS	NS	NS
% Changes		-1.23296	-1.60918	0.104987	-2.20398	-0.223664	-1.80291	-1.468	-0.159523	-2.35327	-0.164318	-1.07873	-0.729779	-1.1047
NS: not significances by ANOVA test				Red color, significant by LSD test
				Blue color, significant by MW test
