# Supplementary material for: Anti-osteoporotic effects of mixed compositions of extracellular polymers isolated from Aureobasidium pullulans and Textoria morbifera in ovariectomized mice
Source: BMC Complement Altern Med. 2018 Nov 6;18:295. doi: 10.1186/s12906-018-2362-y (PMC6220464; doi:10.1186/s12906-018-2362-y)
Supplement: Supplementary file 8 — Raw data for Histopathology and Histomorphometry of the femur in sham operated and OVX mice: Cortical Bones and Osteoclast Cells. OVX: Bilateral ovariectomy; RES: Risedronate sodium; EAP: Exopolymers purified from A. pullulans SM2001; TM: T. morbifera leaf extracts; (EAP:TM): Mixed formula consisted of EAP and TM (g/g). Values are expressed mean ± S.D. of eight mice. Cbt = Cortical bone thickness (Cross thickness; μm); Ocn = Osteoclast cell number (Numbers/epiphyseal); OS/BS = Osteoclast cell surface/bone surface (%). (XLSX 15 kb) [file 12906_2018_2362_MOESM8_ESM.xlsx]

## Sheet: Sheet1
Histopathology - bone resorption														[Glu-TM Mix SE]
Left Femur
1.1. Ocn (number/epiphyseal)
Mice	Sham	Control	Risedronate	EAP 200	TM 200	1:1	1:3	1:5	1:7	1:9	3:1	5:1	7:1	9:1
1	3	15	14	12	11	14	15	16	13	14	8	13	12	13
2	5	18	23	16	15	11	12	12	12	12	7	12	13	14
3	4	19	17	13	12	15	18	16	11	13	6	15	10	15
4	2	20	25	14	17	12	17	15	18	12	5	14	9	12
5	3	21	26	15	14	13	11	14	13	12	5	13	18	11
6	4	22	22	12	11	15	9	12	12	11	6	12	12	17
7	2	19	20	11	13	12	13	11	11	16	7	11	11	13
8	1	23	15	18	12	16	11	14	10	15	9	10	13	11
Mean	3	19.625	20.25	13.875	13.125	13.5	13.25	13.75	12.5	13.125	6.625	12.5	12.25	13.25
SD	1.30931	2.50357	4.52769	2.3566	2.10017	1.77281	3.15096	1.90863	2.44949	1.72689	1.40789	1.60357	2.71241	2.05287
TTEST-S		1.27651e-10	6.07669e-08	1.7824e-08	1.48965e-08	2.08296e-09	6.74803e-07	2.90293e-09	1.40552e-07	2.68772e-09	0.000105678	3.39502e-09	5.18533e-07	1.03376e-08
TTEST-O			0.737667	0.000322277	6.25127e-05	6.02047e-05	0.000518298	0.000116664	4.99199e-05	3.01351e-05	4.06128e-09	8.90296e-06	5.97922e-05	6.91353e-05
TTEST-EAP						0.72446	0.660112	0.908844	0.27174	0.479752	3.01309e-06	0.193979	0.221638	0.580604
TTEST-TM						0.705355	0.926935	0.543353	0.592404	1	4.08696e-06	0.514372	0.48251	0.905888
ANOVA-S		<0.01	<0.01	<0.01	<0.01	<0.01	<0.01	<0.01	<0.01	<0.01	<0.01	<0.01	<0.01	<0.01
ANOVA-O			NS	<0.01	<0.01	<0.01	<0.01	<0.01	<0.01	<0.01	<0.01	<0.01	<0.01	<0.01
ANOVA-EAP						NS	NS	NS	NS	NS	<0.01	NS	NS	NS
ANOVA-TM						NS	NS	NS	NS	NS	<0.01	NS	NS	NS
% Changes		554.167	3.18471	-29.2994	-33.121	-31.2102	-32.4841	-29.9363	-36.3057	-33.121	-66.242	-36.3057	-37.5796	-32.4841
1.2. OS/BS (%)
Mice	Sham	Control	Risedronate	EAP 200	TM 200	1:1	1:3	1:5	1:7	1:9	3:1	5:1	7:1	9:1
1	2.02	21.82	7.02	14.22	13.22	16.22	17.22	18.22	15.04	15.82	8.02	14.08	14.17	15.11
2	7.49	35.45	11.36	18.02	17.54	13.02	14.81	14.07	14.18	11.07	6.72	14.18	15.02	16.82
3	3.98	20.75	9.28	15.31	14.02	14.18	20.22	17.92	13.29	12.83	5.48	17.62	11.75	17.49
4	2.16	33.92	13.02	16.38	19.62	14.06	19.81	17.16	20.22	14.16	6.66	16.84	8.62	14.18
5	4.44	25.08	11.16	14.95	17.16	15.22	10.49	16.45	15.17	13.92	7.32	12.92	20.22	12.32
6	5.02	23.62	10.72	13.71	10.05	17.82	7.54	14.81	14.86	15.48	9.54	11.45	14.17	16.48
7	2.71	18.92	9.54	12.16	12.74	13.95	15.22	13.62	13.92	17.22	5.41	10.95	13.02	15.02
8	1.81	22.75	8.62	19.48	11.48	17.16	13.02	17.16	12.22	18.96	8.26	13.26	15.17	13.72
Mean	3.70375	25.2888	10.09	15.5288	14.4787	15.2038	14.7912	16.1763	14.8625	14.9325	7.17625	13.9125	14.0175	15.1425
SD	1.9449	6.09703	1.86256	2.36931	3.30405	1.70719	4.39091	1.77544	2.37963	2.49291	1.41249	2.35028	3.29763	1.73395
TTEST-S		1.66914e-07	9.98118e-06	3.13959e-08	1.47519e-06	5.14977e-09	1.33388e-05	2.24985e-09	6.71251e-08	8.83928e-08	0.00111198	1.83749e-07	2.40282e-06	6.0264e-09
TTEST-O			9.42356e-06	0.000856202	0.000594422	0.000494269	0.00144692	0.00117305	0.000493735	0.000552639	1.04746e-06	0.000223922	0.000413121	0.000473758
TTEST-EAP						0.757574	0.682229	0.546133	0.583548	0.631476	6.13771e-07	0.192315	0.310317	0.715393
TTEST-TM						0.590065	0.874512	0.221335	0.793687	0.761072	5.04138e-05	0.698797	0.783967	0.622697
ANOVA-S		<0.01	<0.01	<0.01	<0.01	<0.01	<0.01	<0.01	<0.01	<0.01	<0.01	<0.01	<0.01	<0.01
ANOVA-O			<0.01	<0.01	<0.01	<0.01	<0.01	<0.01	<0.01	<0.01	<0.01	<0.01	<0.01	<0.01
ANOVA-EAP						NS	NS	NS	NS	NS	<0.01	NS	NS	NS
ANOVA-TM						NS	NS	NS	NS	NS	<0.01	NS	NS	NS
% Changes		582.788	-60.1008	-38.5942	-42.7463	-39.8794	-41.5106	-36.0338	-41.2288	-40.952	-71.6228	-44.9854	-44.5702	-40.1216
NS: not significances by ANOVA test				Red color, significant by LSD test				Blue color, significant by MW test
